# Supplementary material for: Structural MRI-Based Predictions in Patients with Treatment-Refractory Depression (TRD)
Source: PLoS One. 2015 Jul 17;10(7):e0132958. doi: 10.1371/journal.pone.0132958 (PMC4506147; doi:10.1371/journal.pone.0132958)
Supplement: S1 Data — (ZIP) [file pone.0132958.s011.zip]

Archive with 7 entries (7 files):
- raw_data/GM_MGH_negative_corrs.hdr
- raw_data/GM_MGH_negative_corrs.img
- raw_data/GM_SVM_feature selection.nii
- raw_data/GM_VBM_decreases.hdr
- raw_data/GM_VBM_decreases.img
- raw_data/GM_VBM_increases.hdr
- raw_data/GM_VBM_increases.img
